# Supplementary material for: Three-Dimensional Organoid-like Co-Culture of Human Endometrial Endothelial and Stromal Cells to Study Endometriosis-Associated Responses
Source: Int J Mol Sci. 2026 Jun 23;27(13):5645. doi: 10.3390/ijms27135645 (PMC13360939; doi:10.3390/ijms27135645)
Supplement: Supplementary file 1 [file ijms-27-05645-s001.zip]

Archive with 1 entries (1 files):
- ijms-4331355-supplementary.pdf
